# Supplementary material for: Exploring targets of TET2-mediated methylation reprogramming as potential discriminators of prostate cancer progression
Source: Clin Epigenetics. 2019 Mar 27;11:54. doi: 10.1186/s13148-019-0651-z (PMC6438015; doi:10.1186/s13148-019-0651-z)
Supplement: Supplementary file 2 — Table S1. Primer and probe sequences used for CRISPR verification and methylation-specific qPCR. (XLSX 17 kb) [file 13148_2019_651_MOESM2_ESM.xlsx]

## Sheet: Supp Table 1
Table S1. Primer and probe sequences used for CRISPR verification and methylation-specific qPCR.
Identifier	Sequence
CRISPR-TET2 P56 Indel F Primer	GGGGTAAGCCAAGAAAGAAA
CRISPR-TET2 P56 Indel R Primer	CCCACTGCAGTTATGTGTTG
CRISPR-TET2 P56 Off1 F Primer	TAGGCTTGTGATGACAGCAA
CRISPR-TET2 P56 Off1 R Primer	TGCTCTCCCTTACAGAATGAA
CRISPR-TET2 P56 Off2 F Primer	TGCTAGATTCAGCTGGGAAG
CRISPR-TET2 P56 Off2 R Primer	AGCCATGTGGAGACAGAAAT
CRISPR-TET2 P56 Off3 F Primer	CCGTAACAGTCCTACCCAGA
CRISPR-TET2 P56 Off3 R Primer	GAAGGGGACCACTCTCATTT
CRISPR-TET2 P56 Off4 F Primer	ACCCAGAGCTTCAGCTTACA
CRISPR-TET2 P56 Off4 R Primer	TCAAAGAACCACAGGCATAA
CRISPR-TET2 P56 Off5 F Primer	AGGATCAGAACTGCCATTTG
CRISPR-TET2 P56 Off5 R Primer	AGTAACTGGAGCCAGCACAT
CRISPR-TET2 P38 Indel F Primer	TCCAGATTGTGTTTCCATTG
CRISPR-TET2 P38 Indel R Primer	GGAGGCAGCTCAGAGTTAGA
CRISPR-TET2 P38 Off1 F Primer	GAGTCTTGGAGGGGACTCTT
CRISPR-TET2 P38 Off1 R Primer	AAACAGCATCAGGCATCAGT
CRISPR-TET2 P38 Off2 F Primer	ATTACAGGCTTGAGCCACTG
CRISPR-TET2 P38 Off2 R Primer	TCCCTCATTTTCTGAACTCC
CRISPR-TET2 P38 Off3 F Primer	TCCATGGTATGAGGGAGCTA
CRISPR-TET2 P38 Off3 R Primer	GATCTTGAGCTCCAGGTGAG
MS-qPCR ASB2 F Primer	GGGTGGGTAGGATATCGTT
MS-qPCR ASB2 R Primer	ACAAAATAACATCAAAAACTAAACGAACAAT
MS-qPCR ASB2 Probe	AGTATGATAGCGAGTGGAGTAGAGGTTTAGA
MS-qPCR ALU F Primer	GGTTAGGTATAGTGGTTTATATTTGTAATTTTAGTA
MS-qPCR ALU R Primer	ATTAACTAAACTAATCTTAAACTCCTAACCTCA
MS-qPCR ALU Probe	CCTACCTTAACCTCCC
RT-PCR ASB2-001 F Primer	CTCTTTCACTCCTGCTCTGC
RT-PCR ASB2-002 F Primer	CATTGGGCAGGAGGAGTACA
RT-PCR ASB2 R primer	ATGGTCCCTGGGTACGCTC
