# Supplementary material for: Exploring targets of TET2-mediated methylation reprogramming as potential discriminators of prostate cancer progression
Source: Clin Epigenetics. 2019 Mar 27;11:54. doi: 10.1186/s13148-019-0651-z (PMC6438015; doi:10.1186/s13148-019-0651-z)
Supplement: Supplementary file 7 — Table S2. Genes exhibiting both significantly increased promoter methylation and significantly lowered expression in CRISPR TET2-KO cells. (XLSX 26 kb) [file 13148_2019_651_MOESM7_ESM.xlsx]

## Sheet: Sheet1
Table S2. Genes exhibiting both significantly increased promoter methylation and significantly lowered expression in CRISPR TET2-KO cells.
Gene	Promoter Methylation and Downregulation in CR1	Promoter Methylation and Downregulation in CR2
ABLIM3	N	Y
ACSBG2	Y	N
ACTA2	N	Y
ACTN2	N	Y
AIFM2	Y	N
AKAP2	Y	Y
ALDH1B1	Y	Y
ALOX15B	N	Y
ALOX5AP	N	Y
ALPP	N	Y
ALX4	Y	N
AMPD2	N	Y
ANKFY1	N	Y
ANO1	Y	Y
ANXA6	N	Y
AP5S1	N	Y
APBA2	N	Y
APOL1	N	Y
APOL3	N	Y
ARHGAP40	Y	Y
ARHGAP44	Y	N
ARHGEF19	N	Y
ARMC9	N	Y
ARSB	N	Y
ASB2	Y	N
ATP1A3	Y	N
ATP2B2	N	Y
ATP2C2	N	Y
ATP8A2	N	Y
B3GALNT1	N	Y
B3GNT7	N	Y
B4GALT7	N	Y
BAALC	Y	N
BCAR1	N	Y
BDNF	Y	Y
BEND7	Y	N
BMP3	N	Y
BST2	N	Y
C10orf91	N	Y
C12orf43	Y	Y
C12orf45	N	Y
C15orf26	N	Y
C19orf10	Y	Y
C1orf115	N	Y
C1QTNF1	Y	Y
C7orf50	N	Y
C8orf33	Y	N
C8orf88	Y	N
C9orf117	N	Y
CA7	N	Y
CAMP	N	Y
CARD11	Y	Y
CASP4	Y	Y
CATSPER1	Y	Y
CCDC102A	N	Y
CCDC86	N	Y
CCL25	Y	N
CCRL2	N	Y
CD33	Y	Y
CDC14B	N	Y
CDC42EP1	Y	N
CDH4	Y	N
CDKL2	N	Y
CDYL2	N	Y
CEBPB	Y	N
CHPT1	Y	N
CHRNA2	Y	N
CHRNB4	N	Y
CHST3	N	Y
CHST8	Y	N
CHSY3	N	Y
CLDN11	Y	N
CLDN5	Y	Y
CMTM3	N	Y
COL14A1	N	Y
COL6A2	Y	N
COL9A2	N	Y
COPG1	Y	Y
COPS6	Y	Y
CORO1A	N	Y
CORO1B	Y	N
CPLX2	Y	N
CPNE5	N	Y
CPNE9	Y	N
CPPED1	Y	N
CPXM1	N	Y
CREM	N	Y
CSMD1	Y	N
CSPG4	N	Y
CSRP1	N	Y
CTHRC1	N	Y
CUEDC2	N	Y
CX3CL1	N	Y
CXCL1	Y	Y
CYFIP2	N	Y
CYP24A1	N	Y
CYTH4	N	Y
DAB2	N	Y
DAP	N	Y
DDIT4L	Y	Y
DENND2D	N	Y
DHRS2	N	Y
DISP2	N	Y
DMKN	Y	N
DNAH2	N	Y
DNPH1	N	Y
DPYSL4	Y	N
EFCAB4B	N	Y
EFHD2	Y	N
EI24	N	Y
EIF3L	Y	N
EIF4EBP1	Y	N
EIF6	Y	N
ELFN1	Y	Y
ELK3	N	Y
EMILIN2	N	Y
EML1	N	Y
EMP3	N	Y
ENG	N	Y
ERVMER34-1	Y	Y
ETNK2	N	Y
ETV5	Y	Y
EXOG	N	Y
FAHD2A	N	Y
FAIM	N	Y
FAIM2	Y	N
FAM65B	N	Y
FAM71F1	N	Y
FBN1	Y	N
FBXL18	N	Y
FDPS	N	Y
FERMT1	N	Y
FGFR1	Y	N
FHAD1	N	Y
FKBP1A	N	Y
FLI1	Y	N
FLT1	Y	N
FOSL1	N	Y
FRMPD2	N	Y
FSD1	Y	Y
GALNT12	N	Y
GBX2	Y	Y
GCDH	N	Y
GCK	Y	N
GCNT1	N	Y
GGACT	N	Y
GGT5	N	Y
GLB1L2	Y	N
GLIPR2	Y	Y
GMIP	N	Y
GNAO1	N	Y
GOLGA8M	N	Y
GOLM1	N	Y
GPR132	N	Y
GPR143	Y	N
GPR4	N	Y
GPT2	N	Y
GRAMD1B	Y	N
GRIP2	N	Y
GRM4	Y	Y
GTF3C6	N	Y
HCK	N	Y
HDX	Y	N
HEYL	N	Y
HIST1H4E	Y	N
HLCS	N	Y
HLX	Y	Y
HMBS	N	Y
HMGB3	N	Y
HOXA10	N	Y
HRCT1	N	Y
HTR1B	N	Y
ICAM2	Y	Y
ICAM3	N	Y
IFI35	N	Y
IFNL1	Y	Y
IFNL2	N	Y
IFT22	N	Y
IGDCC3	N	Y
IGFBP6	N	Y
IGSF9B	Y	N
IL16	N	Y
INA	Y	N
INHBE	N	Y
INSC	N	Y
IQGAP2	Y	N
IRAK1	Y	Y
IRAK2	Y	Y
IRF1	N	Y
ISLR2	Y	N
ITGA4	N	Y
ITGB3	N	Y
ITPR2	N	Y
IVD	N	Y
JAM3	Y	N
KANK3	Y	Y
KCNJ12	Y	Y
KCNJ15	N	Y
KCNJ4	N	Y
KCNQ2	Y	N
KCNQ3	Y	Y
KIAA1244	Y	N
KIF17	Y	N
KLK4	Y	N
LAMB2	Y	N
LAMC3	N	Y
LANCL2	N	Y
LBX1	Y	N
LGALS3BP	N	Y
LGALS9	N	Y
LHX6	Y	Y
LIF	Y	Y
LPAR5	N	Y
LRRC10B	N	Y
LZTFL1	N	Y
MAL	Y	N
MAP6	N	Y
MEFV	N	Y
MEIS2	N	Y
METRN	N	Y
MLKL	N	Y
MMEL1	N	Y
MOCS1	N	Y
MPDU1	N	Y
MRPL52	N	Y
MTHFD1L	Y	N
MX1	N	Y
MX2	N	Y
NCAM2	Y	N
NCMAP	N	Y
NDUFB7	Y	N
NELL2	N	Y
NFKBIA	N	Y
NID1	Y	Y
NKX2-1	Y	N
NLGN1	Y	Y
NLRP3	N	Y
NME2	Y	N
NPTX2	N	Y
NPW	Y	Y
NR2F6	N	Y
NRN1	Y	N
NTN1	N	Y
NUDT10	Y	N
NUDT16L1	N	Y
NXPH3	N	Y
OAS2	N	Y
ODF2	N	Y
OSBP2	Y	N
PAEP	N	Y
PAPSS2	Y	Y
PCDHA13	N	Y
PDE4A	N	Y
PDLIM2	Y	N
PDPN	N	Y
PEMT	N	Y
PEX10	N	Y
PEX5L	Y	N
PHACTR3	Y	Y
PHC2	Y	Y
PID1	Y	N
PKIG	N	Y
PKN1	Y	Y
PLCB2	N	Y
PLCB4	N	Y
PMP22	Y	N
POLR2E	N	Y
PON3	N	Y
POU2F2	N	Y
PPCDC	N	Y
PPP1R9A	Y	N
PPP4R4	N	Y
PREX1	N	Y
PRLR	Y	Y
PROCR	N	Y
PRR29	N	Y
PSTPIP1	Y	N
PTAFR	N	Y
PTGER1	Y	N
PTGIR	Y	N
PTPRJ	N	Y
PTPRN2	N	Y
PUF60	Y	N
PUS1	Y	Y
PVRL3	N	Y
RAB19	N	Y
RAB42	N	Y
RANBP17	Y	N
RAPGEF3	N	Y
RARRES3	N	Y
RASGRF2	N	Y
RASL10B	N	Y
RBCK1	N	Y
RFC2	N	Y
RFPL1	N	Y
RGS17	Y	N
RGS3	N	Y
RGS7	N	Y
RHOH	N	Y
RIC3	N	Y
RNF157	Y	N
RPL36	Y	N
RPL3L	N	Y
RPS6KA2	Y	N
SACS	Y	N
SAMD13	N	Y
SARDH	Y	Y
SCYL1	Y	N
SEMA3B	N	Y
SERPINA1	N	Y
SERPINE2	N	Y
SERPING1	N	Y
SH2D2A	Y	N
SHISA4	N	Y
SIL1	Y	Y
SLC16A9	Y	N
SLC26A2	Y	Y
SLC2A10	N	Y
SLC30A2	N	Y
SLC39A4	Y	N
SLC44A3	N	Y
SLC4A3	N	Y
SLC4A4	N	Y
SLC52A3	N	Y
SLCO4C1	N	Y
SLFN12L	N	Y
SMS	Y	N
SMTNL2	N	Y
SORCS3	Y	N
SPARC	N	Y
SPDEF	Y	Y
SPHK2	Y	N
SPNS3	N	Y
SPTB	Y	N
SRCIN1	Y	N
SRCRB4D	N	Y
SRPX	N	Y
STMN3	Y	Y
STXBP5L	Y	N
SYNPO	N	Y
TAGLN3	N	Y
TENM4	N	Y
TGFA	Y	N
TGFB1I1	N	Y
TGM2	Y	Y
TIE1	Y	Y
TLDC2	N	Y
TM6SF2	N	Y
TMEFF2	N	Y
TMEM139	N	Y
TMEM220	N	Y
TMEM231	N	Y
TNF	N	Y
TNIP1	Y	Y
TNS3	N	Y
TOMM40L	N	Y
TRAPPC5	N	Y
TRPC4	Y	N
TRPV2	N	Y
TSPAN11	N	Y
TSPAN33	N	Y
TSPYL5	Y	N
TXNDC11	N	Y
UBE2F	N	Y
UBXN11	N	Y
UCN	Y	N
UCP2	N	Y
UNC5D	N	Y
UNC93B1	Y	Y
VAV1	Y	N
VOPP1	N	Y
VPS25	N	Y
WDR4	N	Y
WFS1	N	Y
WISP2	N	Y
WNT10B	N	Y
WSCD1	N	Y
ZBP1	N	Y
ZNF423	Y	N
ZNF582	Y	Y
ZNF853	N	Y
37316	N	Y
40057	Y	Y
