# Supplementary material for: Exploring targets of TET2-mediated methylation reprogramming as potential discriminators of prostate cancer progression
Source: Clin Epigenetics. 2019 Mar 27;11:54. doi: 10.1186/s13148-019-0651-z (PMC6438015; doi:10.1186/s13148-019-0651-z)
Supplement: Supplementary file 9 — Table S3. Characteristics of the 61 genes exhibiting significantly increased promoter methylation and lowered expression in TET2-KOs as well as significantly lowered expression in TCGA prostate tumors. (XLSX 18 kb) [file 13148_2019_651_MOESM9_ESM.xlsx]

## Sheet: Sheet1
Table S3. Characteristics of the sixty-one genes exhibiting significantly increased promoter methylation and lowered expression in TET2-KOs as well as significantly lowered expression in TCGA prostate tumors.
Gene	Significantly Altered Methylation in TCGA?	Expression Distinguishes between Matched/Overall Sets of TCGA Tumors Based on Methylation	Downregulated in Prostate Cancer (Pathway Analysis)
AKAP2	N	N	N
ANKFY1	Y	N	N
ANO1	Y	Y	Y
ARHGAP20	Y	Y	N
ARSB	Y	N	N
ASB2	Y	Y	N
BBS9	Y	N	N
BDNF	Y	Y	N
C16orf62	Y	Y	N
CDC14B	Y	N	N
CDKL2	Y	Y	N
CHRNB4	Y	N	N
CHST3	Y	Y	N
CLDN11	Y	N	N
COL14A1	Y	N	N
DDIT4L	Y	Y	N
EFCAB4B	Y	N	N
EGFR	Y	N	N
ELK3	Y	N	N
EML1	Y	N	N
ETNK2	Y	Y	N
ETV5	Y	Y	N
FAM65B	Y	Y	N
FERMT1	Y	N	N
FHAD1	Y	Y	N
GNAO1	Y	Y	N
GRAMD1B	Y	N	N
GRIP2	Y	N	N
HTR1B	Y	N	N
IGSF9B	Y	N	N
IL1RAPL2	Y	N	N
INSC	Y	Y	N
KCNJ15	Y	Y	N
KCNQ3	Y	N	N
LPAR5	Y	Y	N
MEF2D	Y	N	N
MEIS2	Y	Y	Y
MGLL	Y	N	N
NID1	Y	N	N
NLGN1	Y	Y	N
NRG1	Y	Y	N
NTN1	Y	Y	N
NUDT10	Y	Y	N
PDE4A	Y	Y	Y
PDPN	Y	Y	N
PMP22	Y	Y	Y
PTAFR	Y	N	N
RASGRF2	Y	N	N
SACS	Y	N	N
SCUBE3	Y	N	N
SLCO4C1	Y	Y	N
SRPX	Y	Y	Y
STXBP5L	Y	Y	N
SYNE1	Y	N	N
SYNPO	Y	N	N
TAF4B	Y	N	N
TGFA	Y	N	N
TNS3	Y	N	N
TSPAN11	Y	N	N
TSPYL5	Y	N	N
ZNF423	Y	N	N
