# Supplementary material for: Exploring targets of TET2-mediated methylation reprogramming as potential discriminators of prostate cancer progression
Source: Clin Epigenetics. 2019 Mar 27;11:54. doi: 10.1186/s13148-019-0651-z (PMC6438015; doi:10.1186/s13148-019-0651-z)
Supplement: Supplementary file 10 — Table S4. Expression of candidate genes significantly associated with ERG fusion status. (XLSX 18 kb) [file 13148_2019_651_MOESM10_ESM.xlsx]

## Sheet: Sheet1
TableS4. Expression of Candidate Genes Significantly Associated with ERG fusion status.
Gene	Average Expression in ERG-Fusion Positive Tumors	Average Expression in ERG-Fusion Negative Tumors	Bonferroni-corrected pvalue
ARSB	326.238	259.572	9.72664e-09
C16orf62	1044.51	931.228	0.00254889
CDKL2	16.6017	12.9759	0.00567487
COL14A1	954.247	1425.63	0.00453372
DDIT4L	30.8555	96.401	0.00586643
EFCAB4B	356.452	212.042	3.71825e-07
EML1	457.735	395.899	0.000764338
FAM65B	126.71	314.582	0.0110462
GRAMD1B	12.7209	8.08678	4.19799e-08
IGSF9B	52.7466	36.4507	0.000166179
KCNQ3	7.46448	3.85705	1.8468e-08
MGLL	1790.07	1156.13	1.34085e-11
STXBP5L	124.932	54.5293	3.38721e-11
TAF4B	188.125	151.641	0.00103435
