# Supplementary material for: Exploring targets of TET2-mediated methylation reprogramming as potential discriminators of prostate cancer progression
Source: Clin Epigenetics. 2019 Mar 27;11:54. doi: 10.1186/s13148-019-0651-z (PMC6438015; doi:10.1186/s13148-019-0651-z)
Supplement: Supplementary file 13 — Table S5. Association of candidate gene probe methylation with ERG fusion status. (XLSX 19 kb) [file 13148_2019_651_MOESM13_ESM.xlsx]

## Sheet: Sheet1
Table S5. Association of Candidate Gene Probe Methylation with ERG fusion status.
Gene	Probe ID	Average Methylation in ERG-Fusion Positive Tumors	Average Methylation in ERG-Fusion Negative Tumors	Bonferroni-corrected pvalue
ASB2	cg01956154	0.601424	0.518774	1.34503e-11
ASB2	cg19949550	0.811399	0.689035	1.89822e-14
ASB2	cg09247392	0.787225	0.73346	1.58914e-11
ETNK2	cg20136584	0.0335393	0.0542372	6.57908e-07
ETNK2	cg21535580	0.544316	0.613477	2.52332e-10
ETNK2	cg00103329	0.700008	0.731516	0.00012246
ETNK2	cg01566404	0.711342	0.749069	0.000134706
MEIS2	cg01958086	0.396171	0.306668	0.000193011
MEIS2	cg03951374	0.464826	0.397036	0.0126243
MEIS2	cg13800209	0.480789	0.339227	0.000252979
MEIS2	cg07433663	0.339146	0.238524	6.82835e-08
MEIS2	cg21643314	0.302925	0.235282	0.0043139
NRG1	cg04773818	0.35512	0.265415	0.000670532
NRG1	cg04555373	0.342674	0.264042	0.0117498
NRG1	cg03430846	0.421583	0.336501	0.00517821
NRG1	cg24946597	0.370693	0.252441	0.000136549
NRG1	cg00614182	0.392319	0.339794	0.226217
NTN1	cg14615768	0.398926	0.4363	1
NTN1	cg17072465	0.101396	0.130425	0.00176446
NUDT10	cg21844331	0.86446	0.863614	1
NUDT10	cg22363867	0.744314	0.7637	0.362043
NUDT10	cg15159291	0.585165	0.602158	0.0161873
NUDT10	cg00648125	0.10401	0.138098	0.0230841
NUDT10	cg02975846	0.283655	0.328039	0.0867373
NUDT10	cg20430749	0.0886419	0.123869	2.24268e-05
NUDT10	cg06481089	0.0584644	0.0625927	1
NUDT10	cg09520583	0.0653001	0.0963727	1
SRPX	cg16626088	0.0417386	0.0441991	1
SRPX	cg14759284	0.203382	0.192774	1
SRPX	cg19736094	0.403037	0.38887	1
SRPX	cg17407511	0.579185	0.53792	0.588113
SRPX	cg27485646	0.253351	0.245662	1
SRPX	cg03509565	0.194607	0.175621	1
