# Supplementary material for: Exploring targets of TET2-mediated methylation reprogramming as potential discriminators of prostate cancer progression
Source: Clin Epigenetics. 2019 Mar 27;11:54. doi: 10.1186/s13148-019-0651-z (PMC6438015; doi:10.1186/s13148-019-0651-z)
Supplement: Supplementary file 14 — Table S6. Analysis of candidate gene probes in an independent methylation array dataset (GSE73549). (XLSX 20 kb) [file 13148_2019_651_MOESM14_ESM.xlsx]

## Sheet: Sheet1
Table S6. Analysis of candidate gene probes in an independent methylation array dataset (GSE73549).
Gene	Probe ID	Tissue type (Overall)	Primary tumor vs. normal	Metastatic tumor vs. normal	Metastatic tumor vs. primary tumor
ASB2	cg01956154	0.756874	1	0.996096	0.683155
ASB2	cg19949550	0.0594106	0.0262405	0.18307	0.872461
ASB2	cg09247392	0.497937	0.999818	0.399253	0.494113
ETNK2	cg20136584	0.0729081	0.0698591	0.0462308	0.767603
ETNK2	cg21535580	0.0786178	0.80407	0.0618202	0.0723256
ETNK2	cg00103329	0.021187	0.0426239	0.00964292	0.362081
ETNK2	cg01566404	0.00356189	0.0907289	0.00129272	0.0327038
MEIS2	cg01958086	7.03026e-08	6.94171e-07	1.11224e-07	0.182797
MEIS2	cg03951374	3.17989e-08	3.73943e-07	5.35245e-08	0.167876
MEIS2	cg13800209	1.58742e-09	1.36858e-07	1.41014e-09	0.0441687
MEIS2	cg07433663	3.74273e-09	8.81542e-08	6.3528e-09	0.113517
MEIS2	cg21643314	1.16791e-05	1.76947e-05	2.9846e-05	0.586766
NRG1	cg04773818	8.26256e-05	3.67084e-05	0.000633857	1
NRG1	cg04555373	1.40035e-06	3.20111e-06	3.6847e-06	0.472564
NRG1	cg03430846	1.15777e-06	1.37857e-06	6.18962e-06	0.710879
NRG1	cg24946597	6.07475e-07	1.05269e-05	4.06941e-07	0.101587
NRG1	cg00614182	6.68244e-07	3.10739e-06	1.10539e-06	0.286241
NTN1	cg14615768	5.17695e-09	9.57617e-08	9.70256e-09	0.133417
NTN1	cg17072465	0.0352452	0.0195633	0.417581	0.309877
NUDT10	cg21844331	0.746199	0.666232	0.923607	1
NUDT10	cg22363867	0.0126518	0.0391401	0.00509327	0.242254
NUDT10	cg15159291	0.569368	0.538821	1	0.701668
NUDT10	cg00648125	0.131986	0.0669306	0.234067	1
NUDT10	cg02975846	3.20513e-05	0.00404278	0.816928	9.34649e-05
NUDT10	cg20430749	0.450233	0.372853	0.377697	1
NUDT10	cg06481089	0.357742	0.74222	0.242703	0.42268
NUDT10	cg09520583	0.155443	0.312353	0.0805119	0.378808
SRPX	cg16626088	0.198119	0.112945	0.502937	0.760828
SRPX	cg14759284	1.01855e-05	1.44591e-05	2.57009e-05	0.627152
SRPX	cg19736094	1.0678e-08	1.78755e-07	1.80185e-08	0.13743
SRPX	cg17407511	7.90031e-09	1.62742e-07	1.23194e-08	0.119684
SRPX	cg27485646	1.15552e-05	1.04812e-05	4.88938e-05	0.875017
SRPX	cg03509565	3.50687e-06	2.61005e-06	2.86748e-05	1
Overall comparison p-values are from Kruskal-Wallis test; paired comparisons are by Bonferroni-corrected Dunn test.
