# Supplementary material for: Exploring targets of TET2-mediated methylation reprogramming as potential discriminators of prostate cancer progression
Source: Clin Epigenetics. 2019 Mar 27;11:54. doi: 10.1186/s13148-019-0651-z (PMC6438015; doi:10.1186/s13148-019-0651-z)
Supplement: Supplementary file 19 — Table S7. Clinicopathological characteristics of prostate tumor tissues used for methylation analysis. (XLSX 15 kb) [file 13148_2019_651_MOESM19_ESM.xlsx]

## Sheet: Supp Table 2
Table S7. Clinicopathological characteristics of prostate tumor tissues used for methylation analysis.
Clinical Characteristic	Cohort Data
Gleason Score	No. of patients (%)
7 (3+4)	17 (94.4%)
7 (4+3)	1 (5.56%)
Pathological Stage
T2a	1 (5.56%)
T2c	8 (44.44%)
T3a	7 (38.89%)
T3b	2 (11.11%)
Age
Median	65.8
Range	53.7-71.5
Pre-operative PSA (ng/uL)
Median	6.9
Range	1.1-41.2
Biochemical Recurrence
Number of recurrences	2 (11.11%)
Average follow-up time in years (range)	5.04 (3.88-9.79)
Total	18
Matched normal tissues are not included in this table.
